# Supplementary material for: Comparative Effects of Vitamin D Supplementation on Oxidative Stress in Relapsing–Remitting Multiple Sclerosis
Source: Curr Issues Mol Biol. 2024 Dec 14;46(12):14119–31. doi: 10.3390/cimb46120845 (PMC11674365; doi:10.3390/cimb46120845)
Supplement: Supplementary file 1 [file cimb-46-00845-s001.zip]

Archive with 1 entries (1 files):
- cimb-3320789-supplementary.pdf
